# Supplementary material for: A systematic review of the relationship between portion size and indexes of adiposity in children
Source: Obes Rev. 2025 Apr 27;26(8):e13928. doi: 10.1111/obr.13928 (PMC12246891; doi:10.1111/obr.13928)
Supplement: Supplementary file 1 — Data S1. This spreadsheet shows the detailed information that was extracted for each of the included studies for the review. [file OBR-26-e13928-s001.xlsx]

## Sheet: Included Studies
Title of review:	A systematic review of the relationship between portion size and indexes of adiposity in children
Number of articles:	21
Study Number	Title	Authors	Publications				Funding and Support ( copy and paste from paper, if available; NA=not available)				Sample Characteristics					Measures			Procedures			Data Analysis	Results							Key Conclusions	Risk of Bias								END OF SPREADSHEET
			Year	Form (Paper, Registered Trial, Conference Abstract, Thesis)	Registered hypotheses, methodology and analyses (Yes = registration reported in manuscript or identified upon searches; No = no pre-registration/trial registration mentioned in manuscript, and no registration found upon searching for title/authors)	Country/Countries in which study was carried out	Funding and Support	Industry Involvement (information; decisions: Yes/Np)	Conflicts of Interest	Participants (children < 19 years; parent/sibling involvement)	N (N recruited; N included in study; N included in analysis)	Sex ( n1 F, n2 M, n3 Prefer not to say; NR= Not reported)	Age (Age; Age range; Mean; SD; NR= Not reported; Make sure to record all the information on age)	Participant Ethnicity ( n1 Ethnicity, n2 Ethnicity, …OR NR= Not reported)	Family Socio-Economic Status ( Record what you consider describes the nature of the participant sample, and edit to a succint description later if necessary; NR= Not reported)	Portion Size Measurement	PS confounded by ED? (Yes/No/Unclear)	Adiposity Measurement	Study Design (Retrospective/Prospective; Observational/Experimental; Between-subjects/Within-subjects; Intervention)	Experimental Manipulation (NA=Not available)	Test day details and eating Context (Meal Type, Eating Alone vs with family, Child's hunger etc?; Record everything that is relevant, bearing in mind that we will later classify as for example: PS measure by portion size in lab test, PS measured via parental questionnaire, PS measured via computer task, etc)	Relevant analyses(e.g., regression, with various predictors of BMI, one of which is PS)	Adiposity Index (BMI, BMI percentile, BMI classification, weight status etc.)	Other anthropometric measures (body weight etc.; NR=not reported/not measured)	Portion Size (kcal/g offered to children)	Relationship between Body Composition and Portion Size (may include N, means, sd, p, CI and measure of effect size)	Association Yes/No	Variables controlled for (e.g. sex, age; the PS effect was x, when tested alone, and y if tested with other variables, for example.)	Other notes on outcomes	Brief Notes on Conclusions about the relationship between Body Composition and PS	Confounding (Yes/No/NP=Not possible/Details)	Selection of Participants (Yes/No/NP=Not Possible/Include Details)	Classification of Intervention/Manipulation (Yes/No/NP=Not Possible/Include Details)	Deviations from Intended Interventions (Yes/No/NP=Not Possible/Include Details)	Missing Data (Yes/No/Include Details)	Measurement of Outcomes (Yes/No/Include Details)	Selective Reporting (Yes/No/Include Details)	Other bias	END OF SPREADSHEET
1	Is there an association between food portion size and BMI among British adolescents?	Salwa A. Albar, Nisreen A. Alwan , Charlotte E. L. Evans and Janet E. Cade	2014	Paper	No	UK	S. A. A. is in receipt of a scholarship from King Abdul-Aziz University, Jeddah, Saudi Arabia.	No	No; None of the authors has any conflicts of interest to declare	adolescents aged 11–18 years	N = 636 included (N = 666 adolescents participated in NDNS)	308 F (48.4%), 328 M (51.6 %)	11-18 years; M = 14.6 years	561 (88.2 %) White European origin	NR	4-consecutive days estimated food diary (everything eaten or drunk at home or away from home) Adolescents aged ≥12 years were encouraged to complete the diary by themselves Household measurements (pictures of actual size spoons and glasses were provided to aid accurate recording) & a young person’s photo food atlas were used to aid food portion size estimation (FPS) Method by Wrieden et al. was f…	No; Portion size is calculated as grams of food divided by frequency of consumption, so not confounded by ED. However, FPS of the most energy-dense foods are included in analyses.	Height and weight measured to the nearest 0.1 cm and kg by trained interviewers BMI calculated using Quetelet’s formula (weight (kg)/height (m2)) and classified as obese if their BMI as > 95th centile and overweight if their BMI was >85th and < 95th centiles according to sex and age (following UK growth charts)	Observation;Cross-sectional	NA	A 4 d estimated food diary was used in the 2008–2011 NDNS. Adolescents aged <12 years were encouraged to complete the diary by themselves. The participants were asked to keep a record of everything eaten or drunk over four consecutive days at home and away from home using household measurements (pictures of actual size spoons and glasses were provided to aid accurate recording). Also, to enhance …	Analyses were carried out using Stata, p value < 0.05 representing statistical significance for all tests. Descriptive statistics were used to describe general characteristics, EI and macronutrient intake, and FPS for all adolescents and the whole sample stratified by weight status. The association between BMI as a continuous variable and total EI and macronutrient intake was investigated, adjust…	BMI (kg/m2) All adolescents (N=636) M= 21.8, 95%CI 921.5, 22.10; Normal-weight adolescents (N=418) M=19.6, 95%CI (19.4, 19.8) ; Overweight and obese adolescents (N= 218) M=26.1, 95%CI (25.5, 26.6)	Waist circumference :All adolescents M=57.1, 95%CI (54.4, 59.7); Normal-weight adolescents M= 53.1, 95%CI (49.9, 56.2); Overweight and obese adolescents M=64.8, 95%CI (59.7, 69.9)	Cream (g): All Adolescents (n =66) M=32.1, 95%CI (27.1, 37.1); Normal-weight adolescents (n=43), M=30.5, 95%CI (24.7, 36.4); Overweight and obese adolescents (n=23), M=35.1, 95%CI (25.3, 44.9) High-fibre breakfast cereals (g): All Adolescents (n =221) M=53.7, 95%CI (48.1, 59.4); Normal-weight adolescents (n=149), M=52.4, 95%CI (45.8, 59.1); Overweight and obese adolescents (n=72), M=56.4, 95%CI (…	Cream PS for all Adolescents (n= 66) BMI Change =0.622, 95%CI (0.14, 1.11), p= 0.01 Breakfast cereals (high fibre) PS for all Adolescents (n= 221) BMI Change=0.138, 95%CI (0.03, 0.25), p=0.01 Other Milk PS for all Adolescents (n= 88) BMI Change =-0.065, 95%CI (-0.11, -0.02), p= 0.008 Carbonated Soft Drink PS for all Adolescents (n= 401) BMI Change=0.038, 95%CI (0.00, 0.07), p=0.033 Biscuits PS fo…	Yes (significant association between PS and BMI for 2-4 energy-dense foods out of 20)	Age, sex and misreporting	Prevalence of misreporting very high across the whole sample, but highest in adolescents with overweight and obesity: Under-reporter EI* (%) All Adolescents 73.1%, 95% CI (69.7,76.5), Normal-weight adolescents 66.3%, 95% CI (61.7, 70.8), Overweight and Obese Adolescents 86.2%, 95 CI (81.6, 90.8)	The portion sizes of only a limited number of food groups among the twenty most energy-dense food groups were positively associated with BMI in the whole sample, and there were differences between normal reporters and under-reporters. The portion sizes of a limited number of high-energy-dense foods (high-fibre breakfast cereals, cream and carbonated high-energy soft drinks) were found to be assoc…	Yes; Cross-sectional design,but they did control for sex, age and misreporting	No; A total of 666 adolescents participated in the NDNS from 2008 to 2011 (218, 222 and 196 in each year, respectively). Of these participants, twenty (3 %) were excluded as their weight or height was not reported and ten (2 %) were excluded due to reporting being on a weight-loss diet during the study and thus potentially avoiding the intake of highenergy foods. The final sample included 636 res…	NP	NP	No	No	No		END OF SPREADSHEET
2	Trends of fast food consumption among adolescent and young adult Saudi girls living in Riyadh	Nora A. ALFaris, Jozaa Z. Al-Tamimi , Moneera O. Al-Jobair and Naseem M. Al-Shwaiyat	2015	Paper	No	Saudi Arabia	The authors declare no conflict of interest and funding.	No	No; The authors declare no conflict of interest and funding.	Saudi girls, aged 13-29 years	N= 127 participants aged 13-18 y; N= 196 total sample recruited	127 F	13-18 years	NR; All participants from Saudi Arabia	Family size: ≤ 5 members n= 22; ≥ 6 members of family n=105 Family income: ≤ 2000 USD n=38; ≥ 2000 USD n=89 Mother's education: Secondary School or less n=72 ; College education or more n=55 Father's education: Secondary School or less n=42 ; College education or more n=85	A descriptive questionnaire investigated the trends of fast food consumption by using 16 items, divided into three parts; fast food consumption pattern (7 items), attitude toward fast food (5 items), and fast food restaurant use (4 items).PS Measure : Which portion size of fast food do you usually eat? Small (regular), Medium, Large	No; Only small, medium and large response options for questions regarding portions offered as options for fast food	Body weight was measured with minimal clothing and without shoes to the nearest 0.1 kg using a calibrated portable scale. Height was measured to the nearest 1 cm using a stadiometer, while the subject was in a full standing position without shoes. Body mass index (BMI) was calculated as the ratio of weight (kg) to height (m2 ). Waist circumference was measured at halfway between the lower border …	Observation; Cross-sectional	NA	NA	The Statistical Package for Social Sciences (SPSS Inc., Chicago, IL, USA) version 21 was used for data analysis. Categorical variables were expressed as numbers and percentages, and analyzed using a chi-square test. Continuous variables were expressed as means and standard deviations, and analyzed using a one-way ANOVA test. All reported p values were made on the basis of two-tailed tests. Differ…	Body mass index (kg/m2) M=22.4 (SD=4.4)	Height (cm) M=157.9 (SD=6.5) Weight (kg) M=55.7 (SD=11.3) Waist circumference (cm) M=73.1 (SD=11.7) Hip circumference (cm) M=96.3 Waist-hip ratio M=0.77 (SD=0.11)	Small (regular): N=44 (34.6%), Medium: N=58 (45.7%) Large: N=25 (19.7%)	Adolescent girls who usually eat the large portion size of fast food had significantly higher mean waist circumference (p=0.006) and mean hip circumference (p=0.001) (Fig. 1). Approximate means from Figure presented below: Small (regular) portion: waist circumference M= 70 (cm) & mean hip circumference M =94.5 (cm) Medium portion: waist circumference M= 73 (cm) & mean hip circumference M = 94 (cm…	Yes (adolescent girls and between waist/hip circumference and PS of fast food)	No variables controlled for	No relationship between BMI and portion size and the only association between portion size selected (categorical variable with three levels) and measures of body fat is through waist and hip circumference, but only p value reported.	Portion size typically selected of fast food was associated with waist and hyi circumference in Saudi Arabia adolescent girls	Yes; Cross-sectional design and no confounding variables included	No; All of the participants are Saudi girls, aged 13-29 years, school or college students, and living in Riyadh, and they were randomly selected. . The adolescent girls (1318 years) were recruited from the intermediate and secondary school complex in Princess Nourah Bint Abdulrahman University, whereas the young adult girls (1929 years) were recruited from the campus of Princess Nourah Bint Abdul…	NP	NP	No	No	No		END OF SPREADSHEET
3	Food intake in Cuban children according to Body Mass Index	A. Cabrera1 , I. Puente1 , C. Viera2 , M E. Díaz1 , M. Hernández2 , V. Ruíz2	2013	Conference Abstract (PAGE 604)	No	Cuba	NA	NA	NA	Cuban children	N = 102 (N=51children with overweight N= 51 children with normal weight)	NR	M= 8 ± 1.0 y	NR; All participants from Cuba	NR	PS estimated using a semiquantitative food frequency questionnaire. Not clear if kcal or grams	Unclear; Measuring energy rather than portions	Height and weight measured to calculate BMI.	Observation;Correlation	NA	NA	Foods were aggregated into 7 groups according to Cuban Food Guide. Mann-Whitney test and Pearson correlation test.	51 overweight & 51 normal weight	NR	NR	Energy (p=0.04), carbohydrates (p=0.035), polysaccharides (p=0.003), vitamin A (p=0.0037), sodium (p=0.013), sausages (p=0.006), refined wheat flour (p=0.008), canned fruits (p=0.02) and cereals and tubers food group portions consumption was higher in overweight children. BMI associated with high consumption of sausages (p=0.015), rice (p=0.002) and wheat flour (p=0.004).	Yes (food, energy and nutrients intake higher in overweight children)	paired by age, sex, and socioeconomic status	No further information on the variables controlled for and on mean BMI or portion size. Only p values for the relationship between food portions and BMI	Food, energy and nutrients intake was higher in overweight children; mainly based on cereals, tubers and refined wheat flour intake	Yes; Correlational design, no data on age, sex, SES, ED of the foods	Yes; Convenience sampling-51 overweight and 51 normal weight children & no info on how these children were recruited/selected	NP	NP	No	Yes; Measurement of height and weight not detailed (could've been self-reported or measured in schools) and no clarification on how BMI was calculated and the mean BMI for each group BMI.	No	Yes; Measurement of PS not clear if grams/kcal and whether it would be confounded by ED	END OF SPREADSHEET
4	The Association between Portion Sizes from High-Energy-Dense Foods and Body Composition in European Adolescents: The HELENA Study †	Sondos M. Flieh, María L. Miguel-Berges, Esther M. González-Gil, Frédéric Gottrand, Laura Censi, Kurt Widhalm, Yannis Manios, Anthony Kafatos, Dénes Molnár, Jean Dallongeville, Peter Stehle, Marcela Gonzalez-Gross, Ascensión Marcos, Stefaan De Henauw, Cristina Molina-Hidalgo, Inge Huybrechts and Luis A. Moreno	2021	Paper	No	10 European Cities ( Heraklion and Athens (Greece), Ghent (Belgium), Dortmund (Germany), Rome (Italy), Pécs (Hungary), Stockholm (Sweden), Lille (France), Vienna (Austria), and Zaragoza (Spain) )	HELENA study received funding from the European Community Sixth RTD Framework Program (Contract FOODCT-2005-007034). E.M.G.-G. holds a Juan de la Cierva-Formación grant from the Spanish Government (FJCI-2017-34967).	No	No; The authors declare no conflict of interest.	adolescents aged 12.5- 17.5 years	N = 1,889 from HELENA–CSS	All participants: 1027 F, 862 M Plausible Reporters: 761 F, 639 M	All participants: Males M(age)=14.8 (SD=1.3); Females M(age)=14.7 (SD=1.2) Plausible Reporters: Males M(age)=14.7 (SD=1.2); Females M(age)=14.7 (SD=1.2)	NR; Participants are from several countries across Europe	SES categories (n, %) in all participants: Low n(males)=74 (8.6%), n(females)= 487 (56.8%) Medium n(males)= 296 (34.6%), n(females)= 119 (11.7%); High n(males)=558 (54.5%), n(females)= 346 (33.8%) SES categories (n, %) in plausible reporters: Low n(males)=48 (7.3%), n(females)= 92 (12.1%) Medium n(males)= 382 (58.2%), n(females)= 419 (55.2%); High n(males)=226 (34.5%), n(females)= 248 (32.7%)	HELENA Dietary Assessment Tool (HELENA–DIAT), a self-administered computerized 24-h recall software was used. PS was established by the total intake of items in grams included in food group and consumed in the 24 h-recall divided by the number of eating occasions of these consumed items. In this study, the average amount was calculated from the two days included in the 24 h-recall by each meal oc…	No; Grams of eating occassions used	All anthropometric mensuration were collected using standard methodology [35]. Telescopic height-measuring instrument (model 225; SECA, Hamburg, Germany) was used to measure height to the nearest 0.1 cm, barefoot with the head oriented in the Frankfurt plan. Body weight was measured in underwear and without shoes by electronic scale (model 871; SECA, Hamburg, Germany) to the nearest 0.1 kg. The B…	Observation;Cross-sectional	NA	HELENA–DIAT comprised the consumption from six meal occasions: breakfast, morning snack, lunch, afternoon snack, evening meal, and evening snack. It included two nonconsecutive 24 h recalls based on a weekday, with one week apart. A well-trained dietitian assessed the adolescents and helped them to complete the 24-h recall.	To assess the relation between BMI, fat mass index (FMI), and food PS from each ED food group, multivariable linear regression analysis was carried out, using BMI and FMI as the dependent variables and food PS as the independent variable in both genders. Ordinal logistic regression models were carried out to determine the association between BMI categories (normal weight vs. overweight and obesit…	All participants: BMI (kg/m2) M (males) =21.8 (SD=3.8), M(females)= 21.7 (SD=3.3) Plausible Reporters: BMI (kg/m2) M(males) =21.0 (SD=3.3), M(females)= 21.2 (SD=3.1)	All participants: Waist Circumference (cm) for males M=75.1 (SD=9.3) Waist Circumference (cm) for females M=71.1 (SD=7.6) Hip Circumference (cm) for males M=91.3 (SD=8.7) Hip Circumference (cm) for females M=93.7 (SD=7.7) BMI Categories (n, %) for males: Normal weight n = 623 (72.3%), Overweight n =171 (19.8%), Obese n=68 (7.9%) BMI Categories (n, %) for females: Normal weight n = 814 (79.3%), Ov…	NR	PS & BMI categories w Plausible Reporters using t-tests (n= 1421): Bread and Rolls: Females w Normal Weight n=611 M=142.45 (SD=100.58) vs. Females w Overweight/Obesity n= 111 M=162.07 (SD=119.61), p= 0.003 Sweet Bakery Product: Females w Normal Weight n= 384 M=108.18 (SD=91.15) vs. Females w Overweight/Obesity n= 68 M=79.64 (SD=58.45), p= 0.022 Confectionary non-chocolate: Females w Normal Weight…	Yes (in some high ED foods but variation by sex)	The regression models were adjusted for confounders: age, Moderate-to-vigorous physical activity (MVPA), and total energy intake (TEI) and SES	The analysis are split by gender and also by considering plausible reporters and under-reporters	The main results suggested that there is an association between PS of specific ED foods and BMI in adolescence. Specifically, in plausible reporters, “carbonated soft drinks” in males and “bread and rolls” in females are associated with a high probability of having obesity. Meanwhile, PS from “sweet bakery products” were associated with lower probability of having obesity in females, considering …	Yes; Cross-sectional design although some confounding variables included in the regression models	No; The Healthy Lifestyle in Europe by Nutrition in Adolescence (HELENA) cross-sectional multicenter study (CSS) took place in 2006–2007 and aimed to evaluate the nutritional status of adolescent in Europe. The inclusion norms for the main study were participants who were not involve concurrently in other clinical experiments, aged greater than 12.5 years and not exceeding 17.5, and finally, have…	NP	NP	No	No	No		END OF SPREADSHEET
5	Disentangling the effects of parental food restriction on child's risk of overweight	Valerie Godefroy, Camille Champel, Laura Trinchera, Natalie Rigal	2018	Paper	No	France	NA	No	No; None of the authors had any financial or personal interests in the organisations sponsoring this research.	children aged 8-10 yo from France	N = 497 for measurement model and N = 414 for the validation of the structural model, after missing data (N = 378,000 recruited CREDOC; N = 415 had BMI data; N = 503 parent-child dyads (or triads) participated)	235 F, 268 M (although other participants were excluded and no data on final f:m ratio)	8.08-11.92 years, M= 10 (SD=1.15) (although other participants were excluded and no data on final age range or mean)	NR; All participants from France	The socio-economic backgrounds of the participants were heterogeneous: 1% were farmers, craftsmen, shopkeepers or businessmen, 25% were managers or highly qualified workers, 25% had intermediate occupations, 32% were employees, 3% were workers and 14% were assigned to the “unemployed or undetermined” category.	Child's actual food portion size defined as Mean food portion size actually eaten by the child, reported by the Child by answering question: “Which amount do you generally eat at home ?” Desired food portion size defined as Mean food portion size desired by the child, reported by the child by answering question “If you were hungry, which plate would you choose?” Given food portion size defined as…	No; Although only 10 ED foods are considered	Parents were asked to report their child's current height and weight, only if they knew these measurements from recent records in the Child Health Record. These questions were answered for 415 children only (excluding 5 outliers). Their BMI-for-age and sex was calculated according to WHO guidelines, using the R statistical package version 3.0.2 (R.3.0.2) with the who 2007 function, which is part …	Observation;Cross-sectional	NA	NA	All statistical analyses were performed using R.3.0.2 to validate the measurement model and the structural model. Validation of the measurement model confirmed the validity of the items used to measure perceived maternal restriction of child's food intake, child's appetite arousal and appetite persistence, whereas validation of the structural model validated the links between these variables and …	The BMI-for-age and sex of these 415 children ranged from -3.00 to 5.59 (M= 0.07, SD= 1.26).	77% of the participants were normal weight, 23% were overweight (or obese), and 5% were obese	NR	Child's actual portion size (reported) & Child's BMI (reported by parent) B=0.14 and p ≤ 0.001	Yes (child's actual PS for 10 ED foods & BMI reported by parent)	perceived maternal restriction, child's appetite arousal, child's appetite persistence, child's desired food portion size, child's served food portion size	The analysis includes a model which is looking at linking the BMI with the variables "controlled for". It is not clear if BMI was entered as a predictor or as a DV. I think potentially the DV was maternal restriction, but I find it very unclear and that only the relationship between BMI and portion size is reported on the side? Based on the figure included, if I look at the arrow I would interpre…	Child's actual food portion size, which in turn is positively related to child's BMI.	Yes; Cross-sectional design	Yes; Not clear how participants were included or excluded. There were thousands of families recruited for population sample, then BMI is reported for 415 participants, while we are told 505 participants were included in the analysis initially and then some were excluded. The demographics are also reported for the 505 participants, rather than the ~415 participants included in the models.	NP	NP	Yes; It is simply unclear why there were only 415 participants that had BMI and what participants were entered into the structural model	Yes; Parent report of BMI as acknowledged by authors " Moreover the fact that parents reported child's height and weight is an important limitation: parents may have reported wrong values either because they did not have access to recent data recorded in the Child Health Record or, again, because of social desirability bias."	Yes; The relationships between child's desired portion size and BMI are not reported and it is not clear why they were not carried out or simply dropped from the report.	Yes; Bias in measurement of portion size as acknowledged by authors "Even though parents were instructed to leave their children while they completed the questionnaires, there is no guarantee that this happened in all cases. Additionally, even if parents left the room, children may still have under-reported their desire for food to comply with their mother's expectations or because of social desi…	END OF SPREADSHEET
6	Energy Intake and Meal Portions: Associations with BMI Percentile in U.S. Children	Terry T-K Huang, Nancy C. Howarth, Biing-Hwan Lin, Susan B. Roberts, and Megan A. McCrory	2004	Paper	No	USA	This study was supported in part by U.S. Department of Agriculture/ERS/FANRP Grant 43-3AEM-2-80088. Contents of this publication do not necessarily reflect the views or policies of the U.S. Department of Agriculture	No	NA	children and adolescents (3-19 y) from the U.S. Department of Agriculture Continuing Survey of Food Intakes by Individuals (CSFII) 1994 to 1996 and 1998	N = 1,995 (N recruited =8,048, N initial inclusion = 4,408; N in analysis = 1,995 (plausible sample))	990 F (3 to 5 yo n=523; 6 to 11 yo n = 287, 12 to 19 yo n = 180), 1005 M (3 to 5 yo n=554; 6 to 11 yo n = 250, 12 to 19 yo n = 201)	3-19 y; 1005 M, M (age)= 10.9 (SD= 0.2); 990 F M(age)= 10.6 (SD= 0.2); 3 to 5 y (n = 1077) M= 4.0 (SD= 0.0); 6-11 y (n= 537) M= 8.6 (SD= 0.1); 12-19 y (n= 381) M= 15.2 (SD= 0.2)	% White (n=1597 White, n=398 non-White) By Sex: 81.7 M (n=1005); 78.4 F (n=990) By Age Groups: 3-5 years (n= 1077) 80.0; 6-11 years (n=537) 81.7; 12-19 years (n= 381) 78.4	Percentage above poverty level (0% to 130%, 131% to 350%, and > 350% of poverty threshold), urbanicity (urban, suburban, and rural area), geographic region (Northeast, Midwest, South, and West). Data reported in text within plausible sample is extracted below: % Poverty: By Sex: 14.1 M (n=1005); 15.8 F (n=990) By Age Group: 3-5 years (n= 1077) 17.8; 6-11 years (n=537) 12.0; 12-19 years (n= 381)16…	Two-day averages of dietary information were used for all analyses. Average portion size = grams of food and beverages per meal or snack exluding tap and bottled water, which was not measured in CSFII	No; Measured in grams and energy content of the foods also reported, but not extracted here	BMI percentile, the dependent measure, was calculated according to the most recent U.S. growth charts (32).	Observation;Cross-sectional	NA	Portion size measured via 24-hour recall dietary assessment method. Dietary intake proxy reported by parents for children aged under 6 years, dietary intake self-reported by children with assistance from parents for children aged 6-11, dietary intake self-reported for children aged 12-19. Explored portion size of meals and snacks and eating occasions were self-reported as breakfast, brunch, lunch…	Regression of BMI Percentile on Dietary Factors in Total vs. Plausible Samples. Analyses performed in separate gender-by-age group strata. Eating pattern variables were tested in separate models. All models were adjusted for ethnicity, percentage above poverty, urbanicity, geographic region, and daily television viewing hours. Only significant variables were reported	BMI percentile By sex: M (n=1005) M=62.1 (SD=1.7); F (n=990) M= 56.6 (SD=1.7); By age group: 3-5 y (n=1077) M=62.8 (SD=1.5); 6-11 y (n=537) M =59.4 (SD=1.8); 12-19 y (n= 381) M= 58.0 (SD=1.9)	% Overweight (BMI 95th percentile) By Sex: 15.9 M (n=1005); 14.0 F (n=990) By Age-Group: 3-5 y (n= 1077) 30.9; 6-11 y (n=537) 14.6; 12-19 y (n= 381) 9.2	Data regarding portion size and energy content within the plausible sample: Meal portion size (g) By Sex: 1005 M, M(grams)= 555 (SD= 10); 447 F M(grams)=447 (SD= 6); p < 0.001 By Age Group: 3-5 years (n= 1077) M (grams)=349 (SD=4); 6-11 years (n=537) M(grams)=438 (SD=6); 12-19 years (n= 381) M (grams)=611 (SD=12) Meal energy (kcal) By Sex 1005 M, M(kcal)= 658 (SD=13); 990 F, M (kcal)= 518 (SD=6);…	Only significant associations reported in terms of statistics. Beta coefficient (B) ± standard error (SE) reported. Plausible Sample: Boys 6 to 11 yo N= 250, Meal portion size (g) B = 0.050 +/-SE= 0.0018, p= 0.01 Boys 6 to 11 yo N= 250, Meal energy (kcal) B = 0.042 +/-SE= 0.0017, p= 0.02 Boys 12 to 19 yo N= 201 Meal portion size (g) B = 0.036 +/- SE= 0.010, p < 0.001 Boys 12 to 19 yo N= 201 Meal …	Yes ( PS of Meals and Energy Content of Meals- BMI percentile significant for boys of 6-19 y and girls 12-19 y)	Analyses performed in separate gender-by-age group strata. Eating pattern variables were tested in separate models. All models were adjusted for ethnicity, percentage above poverty, urbanicity, geographic region, and daily television viewing hours. Only significant variables are shown. No data on meal/snack portion size or energy content when tested alone.	There are no associations without controling for factors	In the plausible sample, meal portion size (g) and meal energy (kcal) associated with BMI percentile among 6-11 year old boys and all children aged 12-19 years. No relationships observed among 3-5 year olds or 6-11 year olds girls. No relationships observed for snack portion size or snack energy (kcal)	Yes; Cross-sectional study although severeal variables were controlled for	No; Children were excluded for analysis if they did not complete two nonconsecutive 24-hour dietary recalls (n= 346), were on medically related diets (n = 2), experienced food insecurity at home (n = 2398), did not provide both weight and height data (n = 1177), failed to report the time of consumption for any of the eating occasions (n = 590), or, in the case of girls, were pregnant or lactating…	NP	NP	No	Yes; Information on BMI percentile being calculated using most recent US growth charts but no information on whether height and weight data self-reported or objectively measured	Yes; The statistics of only significant associations are reported.		END OF SPREADSHEET
7	Association of eating speed and energy intake of main meals with overweight in Chinese pre-school children	Ming Lin, Liping Pan, Lixia Tang, Jingxiong Jiang, Yan Wang and Runming Jin	2013	Paper	Yes; The study was registered with the Chinese Clinical Trial Registry (No. ChiCTR-TRC-12001880).	China	This study was financially supported by the Pediatrics Department of Union Hospital, Tongji Medical College, Huazhong University of Science and Technology and the National Center for Women and Children’s Health, China Center for Disease Control and Prevention, which are non-profit organizations.	No	No; None declared	Children from 7 kindergartens of similar size and infrastructure, staffed with similar numbers of teachers and health-care workers (doctors and assistants), were included in the study.	N = 1,138 (1,209 children recruited; 1,145 (94.7 % response rate) completed questionnaires and provided written consents)	542 F (47.6%), 596 M (52.4%) Normal Weight (n=902): 439 F (81%), 463 M (77.68%) Overweight (n=236): 103 F (19%), 133 M (22.32%)	3.1- 6.7 years; M=4.84 (SD=0.77) Normal Weight (n=902) : M= 4.85 Overweight (n=236): M= 4.82	NR; All participants from China	Father’s education (%) High 30.20 % of normal weight; 24.79% of overweight Medium 50.45% normal weight ; 52.56% overweight Low 19.35% normal weight; 22.56 % overweight Mother’s education (%) High 20.34% normal weight; 14.47% overweight Medium 58.43% normal weight; 59.57 overweight Low 21.24% normal weight; 25.96% overweight Family type- (%) Nuclear family 62.25% normal weight; 59.40% overweight S…	On-site observation, researchers measured and recorded the weight of the reference portion size of rice and cooked dishes of each study class by employing an electronic scale (item EK3550; Guangdong Xiangshan Weighing Apparatus Group Ltd, Zhongshan, China). The total weight of foods consumed by each child was equal to the weight of the reference portion size of food plus the weight of increased p…	Yes; Study actually reports energy intake (kj) at a meal together with "increased portions"	Data about height and weight of the children were collected at the first week of spring term in 2010 in kindergartens by trained health-care doctors and researchers. Height was measured to the nearest centimetre and weight to 0.1 kg, with the participants in light clothing and without shoes, by using an electronic scale equipped with a height gauge (item LDJGZ-50; Beijing Centrwin Technology Co.,…	Observation;Cross-sectional	NA	Home questionnaires, where the parent completed questions related to the child's eating behaviour at home (food intake at home and eating speed) followed-up by on-site observations of children in nurseries. The parent questionnaire and on-site obersations were focussed on main meals (lunch or dinner). As a standard practice in Chinese kindergartens, lunch consists of rice, a meat dish, a vegetabl…	Statistical analyses were performed with the statistical software package SAS version 9.1.3 (2006). P < 0.05 was considered statistically significant. Energy intake and meal duration of each age group were presented as median values with 25th and 75th percentiles (Table 2). Logistic regression was used to estimate associations between children’s eating behaviours and overweight status. All indepe…	Prevalence of overweight was higher in boys (22.3 %) than in girls (19.0 %). Normal weight: Height (cm) M=110.9; Weight (kg) M=18.8; BMI(kg/m2) M=15.23 Overweight: Height (cm) M=113.2; Weight (kg) M=23.8; BMI(kg/m2) M=18.45	NR	Lunch energy intake (kJ) *P25, 25th percentile; P75, 75th percentile Median (3-4yo)=1894.28, P25-75 (3-4yo)=1790.57–2082.39, n= 165 Median (4-5yo)=2027.63, P25-75 (4-5yo)=1894.28–2205.98, n= 454 Median (5-6yo)= 2179.73, P25-75 (5-6yo)=2029.68–2576.05, n= 415 Median (6-7yo)= 2465.69, P25-75 (6-7yo)=2321.79–2606.20, n= 104 Data for Food Intake at Home and Increased Portions only available from logi…	Parent-reported eating behaviours- Food intake at home: Medium: UV Crude OR=1.00, 95% CI Referent Category ; MV Adj OR=1.00, 95% CI Referent Cat Less than needed: UV Crude OR=0.21, 95% CI[0.13, 0.35], p < 0.0001; MV Adj OR=0.24, 95% CI [0.14, 0.40], p< 0.0001 More than needed: UV Crude OR=3.27, 95% CI[2.3, 4.65], p <0.0001; MV Adj OR=3.02, 95% CI [2.06, 4.44], p< 0.0001 Observed eating behaviours…	Yes (for PS at home, Energy Intake at a meal in nursery and Second Servings in nursery)	adjustments for age, sex, maternal education, monthly family income and the clustering within kindergartens	Children ate with other children at the table, were served a portion by the teacher and were allowed seconds. Not actual portion size in theory	The current study showed that increased lunch energy intake was significantly associated with overweight, and parent-reported food intake levels of children were also associated with overweight. The analyses of associations between increased portions of food items and overweight in the present study revealed that rice accounted for substantially more of the total lunch energy intake as compared w…	Yes; Cross-sectional design,but they did control for sex, age, maternal education, monthly family income and clustering	No; several kindergardens selected to participate, recruitment and inclusion/exclusion criteria are clear	NP	NP	No; missing data was removed Records consisted of questionnaire information, measurements and on-site observation data; records with missing data on sex or height or weight (n 7, height and weight was measured later in kindergartens) were excluded. The impact of missing data was evaluated and analysis showed that they had no significant influence on the final results.	No	No	In the measurement of portion size: the food consumed by each child during lunch was not weighed directly but calculated on the basis of the weight of the reference portion size, so the measurement error of the study might be greater than that of the traditional food weighing method. Given this, the on-site observation and the energy calculation method might not be suitable for accurate calculati…	END OF SPREADSHEET
8	Is food portion size a risk factor of childhood overweight?	S Lioret , J-L Volatier , L Lafay , M Touvier and B Maire	2009	Paper	No	France	NA	NA	NA	748 French children aged 3–11 years 1998–1999 crosssectional French INCA1 (Enqueˆte Individuelle et Nationale sur les Consommations Alimentaires) food consumption survey	N = 743 (3,003 recruited; 748 included in study; 29 observations excluded, 743 reported in demograpghics, 719 reported in analysis for portion size)	405 F (51.6% of 7-11 y); 338 M (54.4% of 3-6 y)	3-11 y; 338 children were 3-6 y & 405 children were 7-11 y	NR; All participants from French	NR	A 7-day record was used to note all food and drink consumption during the week of the survey. Participants estimated portion sizes of each item by comparing their actual consumption with photographs in the Su.Vi.MAX (SUpple´mentation en VItamines et en Mine´raux AntioXydants) food portion size manual (Hercberg et al., 1994). These pictures represented increasing portion sizes of each dish.We used…	No; PS measure includes g per portion rather than kj or kcal	Self-reported weight and height were used to calculate the child body mass index (BMI, in kg m2). Obesity and OW were then estimated according to the IOTF age- and gender-specific child BMI cut-off points (Cole et al., 2000).	Observation; Cross-sectional	NA	In the 7-day record, subjects reported the type of eating occasion at which each food was consumed, that is, meals and snacks. One line of the record corresponded to one item consumed (food or drink), and thus to one eating occasion for this specific item. Some foods and drinks (that is, oleaginous seeds, dried fruits, jam, honey, sugar, sea food and water) were not included in our classification…	Data were analysed using SAS 8.2 software. For each food category, portion sizes were estimated among children who had consumed at least one item of the food group over the week. All statistical inferences were drawn at a significance level of 5% with two-sided tests. Simple logistic regression analyses were first performed for each food category to investigate the associations between OW (includ…	Overweight including obesity (%) 15.7% (n=53) of 3–6 y children & 17.3% (n= 70) of 7–11 y	NR	Sweet or savoury snacks: PS (3-6 yo)=25.8±17.3; PS(7-11yo)=32.8±19.2**** Biscuits: PS (3-6 yo)=49.5±30.4; PS(7-11yo)= 57.2±36.6** Sweetened pastries: PS (3-6 yo)= 116.1±73.8; PS(7-11yo)= 134.5±89.2** Croissant-like pastries: PS (3-6 yo)= 68.7±32.7; PS(7-11yo)= 79.0±41.6** Fast foods: PS (3-6 yo)= 102.4±46.6; PS(7-11yo)= 140.6±81.4**** Breakfast cereals: PS (3-6 yo)= 41.6±29.0; PS(7-11yo)= 52.3±27…	The age- and sex-adjusted logistic regression models performed for each food group (Model 1) showed that OW in children aged 3–6 years was positively correlated to portion sizes of biscuits (P = 0.0392) and sweetened pastries (P = 0.0027) (Table 5). Almost significant positive trends were also observed for portion sizes of croissant-like pastries (P = 0.0568) and meat (P = 0.0574). Not all these …	Yes (for some foods in certain ages)	The adjustment variables, that is, sex, age, ED, LTPA and SED, were forced in this multivariate model.For these analyses, EI, food portion sizes, ED, LTPA and SED were divided into tertiles. Since these variables are strongly and positively correlated to age, the tertiles were assessed within the age categories	PS data was split into tertiles; T1= smallest tertile for PS	The age- and sex-adjusted logistic regression models performed for each food group (Model 1) showed that OW in children aged 3–6 years was positively correlated to portion sizes of biscuits (P =0.0392) and sweetened pastries (P =0.0027) (Table 5). Almost significant positive trends were also observed for portion sizes of croissant-like pastries (P = 0.0568) and meat (P = 0.0574). Not all these re…	Yes; Cross-sectional deisgn	No; : A representative sample of 748 French children aged 3–11 years was taken from the 1998–1999 crosssectional French INCA1 (Enqueˆte Individuelle et Nationale sur les Consommations Alimentaires) food consumption survey.	NP	NP	Yes; Authors report that from the initial sample of 748 children , 29 observations were eliminated in the analyses because of incomplete data (behaviours: n = 2; anthropometry: n = 22) or potential misreporting (n = 5). Taken together, these children represented 3.6% of the initial sample and did not differ from the others with regard to age, sex or socio-economic status (determined from the head…	Yes, self-report, underreporting of anthropometric measures and portion size	No	All measurements relied on self-report, including food consumption and anthropometric measures. The measrurements for all children included were completed by the parents or caregivers together with the child. Some foods and drinks (that is, oleaginous seeds, dried fruits, jam, honey, sugar, sea food and water) were not included in our classification since neither their energy density nor portion …	END OF SPREADSHEET
9	SIZE MATTERS! Effect of a school canteen portionsize intervention on weight loss in obese Emirati adolescents	Loney T, Lawton K, Allen D and Carter JM	2010	Conference Abstract	No	United Arab Emirates	The work was funded by the United Arab Emirates Armed Forces.	No	No; None disclosed	Emirati adolescents	N= 30; 15 adolescents were in the control group, 15 in the intervention group		14-19 years	Emirati	NA	Energy content of meals was estimated using a nutritional analysis program (Nutmeg UK Ltd).	NA	Mean Weight Loss	Prospective Intervention, Between-Subjects	Adolescents with overweight were either allocated to a control group, or a portion-control group for 8 weeks. It seems that adolescents with greater BMI were allocated to intervention group.	Adolescents in the intervention group were provided with four portion-controlled meals daily providing approximately 12.1 MJ/d [energy deficit of 4.2 MJ/d ¬ 1 kg reduction in body mass (BM) per week]. Adolescents in the control group were offered four meals where portion size was not regulated. Adolescents also had regular appointments with registered dieticians.	NA	BMI at baseline: BMI of intervention group: 41.3 ± 3.4 kg/m2 BMI of comparator group (control): 36.3 ± 1.0 kg/m2	No data on BMI during intervention. For mean weight loss reported at the end of the intervention we assume it is kg	Adolescents in the intervention group were provided with four portion-controlled meals daily providing approximately 12.1 MJ/d [energy deficit of 4.2 MJ/d ¬ 1 kg reduction in body mass (BM) per week].	Mean weight loss was significantly greater in the intervention compared to the control group (-4.1 ± 3.0 vs. -2.0 ± 1.4 kg, P < .05, effect size = 0.87).	Yes (Reductio of PS led to weight loss)	NA	Due to the fact that this is just an abstract on the intervention, lots of information is missing. Importantly, allocation of participants to intervention/control group is not clear, "allocated equally", but it appears adolescents with highest BMI were allocated to intervention.	The portion-size intervention plus nutritional counselling was more effective than counselling alone	Yes, Intervention study but where participants also received dietician support (could have influenced the intervention outcomes)	Yes; Yes, adolescents with obesity selected to take part in the intervention, while those adolescents with a higher BMI are allocated to the intervention group	Yes;Not clear if the allocation to intervention vs control group was randomised, as adolescents with a higher BMI were allocated to the intervention group	NP	Yes; This is an abstract from a conference, and it is likely a lot of information is missing.	Mean weight loss was significantly greater in the intervention compared to the control group (-4.1 ± 3.0 vs. -2.0 ± 1.4 kg, P < .05, effect size = 0.87).	No	The abstract includes very little information, making it challenging to assess bias.	END OF SPREADSHEET
10	Age, Nutritional Status, and Body Weight of Toddler as Predictors for Toddlers’ Food Portion Size Estimation by Mothers	Silvi Lailatul Mahfida	2019	Conference Abstract (PAGE 360)	No	Indonesia	NA	NA	NA	Mothers completing measures for their toddlers	N = 82 mother-toddler dyads	Mothers, no sex/gender for toddler	Toddler age	NR; All participants from Indonesia	NR	Mother’s portion size estimation was explored with a scaled food pictures questionnaire by food groups.	Unclear; Pictures used	body weight, and height/length were collected during integrated health posts	Observation; Correlation	NA	NA	NR	Body weight	The proportion of underweight among toddler was 16%, stunting was 32%, and wasting 9%	NR	There was a significant relationship between toddler’s body weight and portion size estimation of whole food groups, specifically in plant protein and vegetable. Mother’s perception on portion size estimation for toddlers was determined by the toddler’s age and body weight. There was no significant relationship between nutritional status and portion size estimation.	Yes (body weight and mother's estimation of PS)	Age	Not clear what analyses were carried out No data on portion size No p values or correlation coefficients reported	Mother's estimation of portion size is determined by child's age and body weight	Yes; Correlational design, no confounders adjusted for	No	NP	NP	No	No	No		END OF SPREADSHEET
11	Food portions are positively related to energy intake and body weight in early childhood	Kristen L. McConahy, Helen Smiciklas-Wright, Leann L. Birch, Diane C. Mitchell, and Mary Frances Picciano	2002	Paper	No	USA	Supported in part by the National Dairy Council, Dairy Management, Inc	Yes; Dairy Management represents industries related to dairy and encourages sales of dairy etc)	NA	1- to 2-year old children from the Continuing Survey of Food Intakes by Individuals, 1994 to 1996, 1998 (CSFII 94-96, 98)	N = 899 (N = 1039 children had complete 2 days of dietary intake data, but only 899 children had sufficient data to calculate body weight)	NR	1-2 y	Race/ethnicity: Caucasian (n=648); Hispanic (n = 171); Black(n = 142) , total is 961, so some data is missing	Percentage poverty level: 0-130 (n= 336); 131-350 (n = 437); >350 (n = 266) - reported for total sample, rather than sample available for body weight and PS analyses	Mean gram quantity of foods consumed per eating occasion was calculated from the top 3 or 4 most commonly consumed foods within a food group category. Average portion sizes of selected foods were converted to standard household measures by means of published values for comparison of average portions consumed across national survey.For each child, Z scores were calculated for quantities consumed f…	No; Grams of eating occassions used	Survey respondents reported the children’s weight and length.	Longitudinal & Cross-Sectional (although we only included the cross-sectional study)	NA	2 nonconsecutive 24-hour dietary recalls recorded during home visits spaced 3 to 10 days apart. Food combinations were disaggregated but linked together by combination codes so that foods commonly consumed as mixtures could be analyzed as such. The top 3 or 4 most commonly consumed foods within a food group category were included in portion size analyses. To assess whether the size of food portio…	Data from the CSFII 94-96, 98 sample were analyzed by means of the SAS-Callable SUDAAN (Release 7.5 Research Triangle Institute, Research Triangle Park, NC, 1997) to compute variances in a stratified, multistage survey design. Sampling weights provided with the data set were used to calibrate the sample to match the composition of the US population in age, race, ethnicity, income, geographic regi…	Percentile body weight from CSFII survey (n=899, data available to calculate body weight ): 84 children < 15th percetile, 651 children between the 15th-85th percetile, 164 children >85th percetile	NR	NR- only data available for energy intake and PS z-score	Average portion size Z scores among children grouped by percentiles of growth reference data for body weight and percentiles of the sample distribution for energy intake are presented in Fig 1. Average portion size Z scores were positively related to body weight: Mean PS zscore for children < 15th percentile ~ -0.15, while M PS z-score for children between 15th and 85th percentile was approximate…	Yes ( PS z-scores and body weight percentile)	NR	PS and body weight percentile association was investigated using a linear regression where PS was the DV, but this was only the case for the CSFII data	Children with greater body weights consumed larger food portions and, as would be expected, had higher energy intakes. Children in the highest percentiles of energy intake consumed the largest food portions. Therefore, children with higher body weight and thus greater energy requirements appeared to maintain higher energy intakes by consuming larger food portions than children with lower body wei…	Yes; Cross-sectional study	No; Representative sample and clear inclusion/exclusion criteria	NP	NP	Yes; Some unexplained missing data (e.g., ethnicity not included for every participant) and demographics typically reported for the full sample (1039) and not the sample included in the PS and body weight analyses (899). It is also not clear why some data was not analysed- e.g. longitudinal sample	Yes; the measures of body weight varied across the studies and only data from one cross-sectional was investigated even though in the longitudinal sample there were of measures of body weight etc. In the CSFII anthropomentric measures were reported by survey respondents (mostly caregivers)	Yes; No reporting of demographics from other survey or very limited, no reporting of relationship between BMI and PS in the longitudinal sample	Yes; Measurement of portion size relied on self-report of dietary intake and only some foods were analysed.	END OF SPREADSHEET
12	The influence of front‐of‐pack portion size images on children's serving and intake of cereal	Lauren Sophie McGale, Tim Smits, Jason Christian Grovenor Halford, Joanne Alison Harrold, Emma Jane Boyland	2020	Paper	No	UK	No external funding was received for this research	Yes; JCGH and JAH have received funding to their institution from the American Beverage Association	Yes; JCGH and JAH have received funding to their institution from the American Beverage Association; The other authors have no conflicts of interest relevant to this article to disclose.	children aged 7-11 years	N = 37 children (N = 41 children recruited, but only 37 had returned the parental questionnaire)	19 F (46.3%), 22 M (53.7%)	5.3-11.9 y; M= 9.0 (SD=1.5y)	Parent-reported ethnicity: British ‐ White 28 (68.3%); British ‐ Other 4 (9.7%); Mixed ‐ Other 1 (2.4%); Undisclosed 7 (17.1%)	Parental education level (%): Post‐graduate 0 (0%); Degree 3 (7.3%); A levels 15 (36.6%); GCSE 6 (14.6%); Other 8 (19.5%); Undisclosed 9 (22%)	Two boxes of cereal (with differing PS conditions) were presented to children (which were pre-weighed) and then children were allowed to self-serve. The amount served and consumed was measured in grams.	No; Only image of portion size displayed on cereal box and the same foods were used in both PS conditions (corn flakes) and actual PS served and consumed by children was measured and reported in grams	Measures of height and weight were taken individually in private.For use in analyses, Body Mass Index (BMI) was converted to an age‐ and gender‐appropriate z‐score, using the World Health Organization Anthropometric Calculator software (WHO Anthro version 3.2.2.) and weight status was subsequently defined using age‐ and gender‐specific BMI cut‐off points, which are equivalent to adult BMIs of 25 …	Experimental; The study used a between‐subjects design, with two portion‐size conditions	Two portion‐size conditions: children were exposed to a cereal box depicting (i) a small visual cue (the image showed an amount of cereal in the bowl that was consistent with the written gram serving suggestion stated on the pack; 30g) or (ii) a normal (large) visual cue (the bowl contained a larger portion containing three times the recommended serving, representing a normal visual cue, as commo…	The boxes were designed with typical, commercially available cereal boxes in mind and the cereal used was Kellogg's Corn Flakes®. The bowls used, as well as the weight of the cereal boxes and milk served, were kept consistent for all participants.Children were tested individually. After being given an age‐ appropriate explanation, verbal assent was obtained. Only when children confirmed they had …	Outcome data were checked to ensure assumptions for parametric data were met. Data for milk consumed (grams) and milk served (grams) were found to be skewed, with moderate‐low skewness of ‐.08 (SE = .05) and kurtosis of ‐1.16 (SE = .97) for milk consumed (grams), and moderate‐high skewness of ‐.94 (SE = .05) and kurtosis of ‐.48 (SE = .97) for milk served (grams). A Shapiro‐Wilk test revealed tha…	BMI M= 17.1 (SD= 2.8kg/m2); Range 12.5 – 23.9kg/m2	Weight Status: Normal Weight n=34 (82.9%), Overweight or Obese n= 7 (17.1%)	Cereal served* M =18.68 (SD=1.94) (Small Portion); M=25.53 (SD=1.85) (Large Portion) Cereal consumed** M=10.07 (SD=1.40) (Small Portion); M=16.43 (SD=1.33) (Large Portion) Total meal consumed: M=47.10 (SD=7.77) (Small Portion); M=73.41 (SD=7.39) (Large Portion)	The overall model was not influenced by BMI z‐scores, age, sex, pre‐meal ratings of hunger or pre‐meal ratings of expected liking of cereal when these factors were included as covariates. To note BMI was only controlled for in the analyses looking at PS condition and effect on cereal servecd, cereal consumed and total meal consumption: BMI and cereal served: F= .11, p= .74 BMI and cereal consumed…	No (BMI was controlled for and did not influence results)	sex, age, pre-meal ratings of hunger, of expected linking of cereal	No direct relationship between BMI and PS - important to note as well that there were only 7 ps who were overweight or obese, compared to the 34 normal-weight individuals	Imbalances in the group sizes in the current study meant statistical analyses involving weight status categories were not appropriate.	Yes; Between-subjects design means individual differences could threaten validity	Yes; children were recruited using opportunity sampling from five school breakfast clubs and one childcare centre in the UK.	Yes; Children were randomly allocated to one of the portion size conditions, although of course the experimenter was aware of the condition children were in.	No	No; Although relevant data for our SR is not reported (BMI)	No	No		END OF SPREADSHEET
13	Parental beliefs about portion size, not children’s own beliefs, predict child BMI	C. Potter , D. Ferriday , R. L. Griggs , J. P. Hamilton-Shield , P. J. Rogers and J. M. Brunstrom	2018	Paper	No	UK	This research was part supported by a ‘stand-alone’ LINK grant from the Biotechnology and Biological Sciences Research Council (reference: BB/J005622/1) awarded to Professor Jeffrey M. Brunstrom and part supported by the NIHR Trial (HTA Ref: 18470). The Nutrition and Behaviour Unit (University of Bristol) also receives support from the European Union Seventh Framework Programme (FP7/2007–2013) un…	No	No; No conflict of interest was declared.	Child–parent (or primary caregiver) dyads; Children 5-11 yo	203 child-parent dyads (N = 217 recruited, n=69 overweight children referred to a NIHR randomized trial & 148 overweight and lean children recruited from a local interactive science centre, after data cleaning 203 child–parent were included)	120 F (60 lean and 60 overweight); 90 M (50 lean and 40 overweight)	5-11; M=8.1 y (SD=1.8)	NR; All participants from the UK	The majority of parents were married or living with a partner (76% of lean parents and 79% of overweight parents), and most were employed in either full- or part-time work (74% of lean parents and 84% of overweight parents	Ideal and Maximum PS selected on a computer task, which included images of seven main meals. We selected foods that were likely to be familiar and well liked by children in the local area. The main meals consisted of (i) chicken, chips (fries) and baked beans; (ii) chicken curry with rice; (iii) spaghetti Bolognese; (iv) lasagne and peas; (v) macaroni and cheese; (vi) sausage, mashed potatoes and…	Yes; The portions in the images of the more ED foods could appear smaller compared to lower ED meals	All participants’ height was then measured to the nearest millimetre using a stadiometer. Their weight was measured to the nearest 0.1 kg using a Tanita TBF-531 digital scale. To take into account age and sex differences, standardized child BMI percentiles were computed using a BMI percentile calculator for children and teens	Observation; Descriptive; Correlational	NA	Participants in the NIHR trial completed the study visit in their homes. Participants from the science centre were tested in a private booth. Parents and children sat at opposite ends of a table, at separate laptops, where they were unable to view each other’s responses. Prior to completing the portion size tasks, participants were shown a physical plate that was identical to the plate displayed …	In response to this concern, we performed separate analyses on data relating to ideal and maximum portion sizes. In one regression model, we entered children’s self-reported ideal portion size, liking, parental estimates of their child’s ideal portion size, parent BMI and the parents’ own ideal portion size as independent predictors of child BMI percentile. In a second analysis, we entered childr…	Child BMI percentiles ranged from 1 to 99% (M = 73.1%, SD=27.4). Roughly half of the children were lean (BMI < 85th percentile, n = 110), and half were overweight (BMI > 85th percentile, n = 101). Notably, nearly a third (n = 32) of the overweight children were recruited from the interactive science centre	NR	Child IP (kcal) M=470 (SD=167); Child MP (kcal) M=615 (SD=196); Parent IP est. (kcal) M=395 (SD=124); Parent MP est. (kcal) M=508 (SD=140);	Pearson Correlations (r): Child BMI & Child IP r= 0.13* (p < 0.05); Child BMI & Child MP r = 0.006 (p> 0.05); Child BMI & Parent IP estimate r = 0.039 (p < 0.001), Child BMI & Parent MP estimate r = 0.030 (p < 0.001) Standard multiple regression of portion size variables on child BMI percentile Model 1 (Ideal Portion Size) Parent IP, Parent IP est, Parent BMI and Liking and Child IP (only reporti…	Yes (Parent's belief of child's ideal portion size & maximum portion size were significant predictors of BMI in a linear regression, but they also significantly correlated with child BMI; Child IP also correlated with Child BMI percentile)	NR	Relationship between PS and BMI in correlation and regression. The regression looks at PS as a predictor of BMI	By contrast, children’s portion-size selections did not predict their BMI. Parents who believed that their child had larger ideal and maximum portions were more likely to have an overweight or obese child.	Yes; Correlational design no confounders adjusted for	Yes; Children with overweight were purposefully recruited plus children from a science center. Child–parent (or primary caregiver) dyads (N = 217) were recruited from two sources: (i) overweight children (BMI > 95th percentile) who were referred to a National Institute of Health Research (NIHR) randomized trial (Health Technology Assessment (HTA) Ref 18470, n = 69) (20) and (ii) an opportunity sa…	NP	NP	Yes; There are inconsistencies in the number of participants, initially it is suggested 217 participants are recruited, then that 203 ps remained in the analyses after data clean-up, but then in the table about child characteristics in supplementary materials there are suddenly 210 ps and for BMI there are 211. It is not clear where these discrepancies stem from- I suppose from removing cases thr…	No	No	Yes; Portion size estimated using online computer task, certain foods selected, which were more energy dense, the perception of the PS in the images could have been confounded by ED	END OF SPREADSHEET
14	Anthropometric Measurements, Portion Size Usually Consumed, and Body Image Perception of Native American Children	K R Rodgers	2004	Thesis	No	USA	Centers for Disease Control and Prevention from Atlanta, GA funded the demonstration study	No	NA	Children who attended the 2003 Wellness Adventures Camp, wit a Certificate Degree of Indian Blood (CDIB) card and who had completed 3, 4, 5 or 6th grade between 2002-2003 school year.	N=45	24 M (53%), 21 F (21%)	10-12.6 y; M=11.3 (SD=4.6); 24 male M= 11.7 (SD=1.2); 21 female M=10.9 (SD= 1.4);	Native American, percent of native american blood quantum was 14% +/- 13% (n=42, 21 m, 21 f); N=42 M=13.7 (SD= 13.4); nMale=21, M=14.4 (SD=14.7); nFemale=21, M=12.9 (SD=12.2)	NR	Each child was asked to choose his/her usual portion size from three different portions of five different foods. The three portions were small, medium and large. Hamburger: Small (Regular Hamburger), Medium (Whooper), Large (Double Whooper) Carrots: Small (3 baby carrots), Medium (6 baby carrots), Large (9 baby carrots) Dark Soda Pop: Small (12 ounce can), Medium (12 ounce bottle), Large (32 ounc…	Unclear; Initially, the portions are described in ounce, but actually when reporting the PS selected by children and the association with BMI, these are discussed in kcal. The weight of the food was not matched across foods and neither were kcal.	BMI: CDC 2000 was used to generate BMI z-scores using participants' age in months, height in cm and weight in kg. Categories were: normal weight -.89 to 1.03, at risk of overweight was 1.05-1.63 and overweight was 1.72-2.59	Observational; Correlation	NA	Each child was asked to choose his/her usual portion size of five different foods. The five foods were hamburgers, baby carrots, dark soda pop, regular potato chips, and orange juice. These foods were selected after reviewing informatio of commonly consumed foods of Native American women by Taylor (2004). Tables with three different portions sizes for each food item were set-up with a screen betw…	SPSS was used to carry out 1-tailed Spearman's rho analyses for correlation between portion sizes of food and BMI, significance level was p <= .05	BMI-for-age N=44, M = 21.2, SD = 4.6	Other measurements of body size were BMI-for-age-percentiles, BMI-for-age z-scores, stature-for-age percentile were within normal range (not used in analyses, only BMI, although not exactly clear which one) BMI-for-age-percentiles N = 44 , M=72.5, SD= 27.2; nMale= 23, M=71.7, SD= 28.9; nFemale= 21, M= 73.4, SD= 26.0 BMI-for-age z score N = 44 , M=0.83, SD= 1.0; nMale= 23, M=0.8, SD= 1.0; nFemale=…	n represents number of children that selected that particular portion Hamburger: Small (Regular Hamburger 310 kcal) n= 24 (53%); Medium (Whooper 540 kcal) n= 7 (16%); Large (Double Whooper 970 kcal) n= 14 (31%) Carrots: Small (3 baby carrots 12 kcal), n= 4 (9%); Medium (6 baby carrots 24 kcal), n= 21 (47%); Large (9 baby carrots 36 kcal) n= 20 (44%) Dark Soda Pop: Small (12 ounce can 150 kcal), n…	Spearman's correlation not significant between usual portion size and BMI (again not clear if BMI for age or BMI for age z-score). Hamburgers rho= 0.12, p >0.05 Carrots rho= 0.03, p >0.5 Soda pop rho= 0.3, p > 0.05 Potato chips rho= -0.06, p >0.05 Orange juice rho= 0.02, p>0.05	No (not clear if BMI and also BMI for age)	NR	Not all children regularly consumed the portions presented to them, which is why the number of children who selected each of the three portions does not add up to 45. For hamburgers - 53% usually comsumed small portion, 16% medium, and 31% large. For carrots - 9% usually consumed small, 47% medium, 44% large. For soda pop - 65% usually consumed small, 22% medium, 11% large. For potato chips - 71%…	No association between perceived usual consumed portion size of hamburgers, baby carrots, soda pop, potato chips and orange juice and BMI in 8-12 year old Native American children	Yes; Correlational design, no confounders adjusted for	Yes; Convenience/Opportunity Sampling. Flyers were sent to children about the 2003 Welness Adventures Camp who had attended the previous Camp in 2002. A second flyer were sent to children of families that received care at the Indian Health Care Resources Center of Tulsa and flyers were also made available at a few Tulsa Public Elementary Schools. Children were excluded if they did not have a CDIB…	NP	NP	Yes; There is no explanation as to why the reporting of BMI and other variables misses one or more children, particularly data from male children. No report of the data for the other anthropometric measures, such as waist-to-hip circumference and Percent Body Fat.	Yes; It appears the height measurement was made using a tape measure, rather than a stadiometer. Not clear which measure of BMI was used in the analyses (whether that was BMI for age or BMI for age percentile )	No	Yes; The measurement of portion size in particular appears inconsistent. The authors report that the portion size of orange juice and carrots was based on the food guide pyramid and the rest of the portions were decided by the researchers. For example, only 3 portions were offered, which varied in size and kcal across the five food items. Within a food item, the container of the food/beverage als…	END OF SPREADSHEET
15	Do children eat less at meals when allowed to serve themselves?	Jennifer S Savage, Lisa Haisfield, Jennifer O Fisher, Michele Marini, and Leann L Birch	2012	Paper	No	USA	Supported by the USDA, Agriculture Food and Research Initiative grant 2006-55215-05938, award no. 237402.	No	No; None of the authors had any financial or personal interest in organizations that sponsored this research.	3- to 5-y-old children participanting in 2 experiments	N = 63 children were included from 2 experiments Exp 1: 21 children who met inclusion criteria (English speaking, no intolerances to study foods & no chronic ilnesses affecting food intake); 5 children were excluded based on exclusion criteria (consumption of <10% of the smallest entre´e portion or dislike of the main entre, absence during self-serving task); 16 children were included in analyses…	37 F, 26 M	3-5 y; Average ~ 4 y of age	NR; All participants from USA	Parents tended to be highly educated, currently employed, and married. Most of the families (64%) reported combined family incomes of >$50,000 in experiment 1, and 56.8% reported combined family incomes of >$80,000 in experiment 2.	At self-served lunches in both experiments, an individual serving dish containing 400 g of the entree and a large serving spoon were placed adjacent to each child’s lunch tray. Children were instructed to serve themselves as much or as little of the entree as they wanted from the 400-g portion in their serving dish. Fixed portions of other menu items were served on the plate or in individual cont…	No; Grams of amount served and consumed were measures	A trained staff member measured children’s heights and weights following standard procedures described by Lohman et al (20) the first week of data collection. Height was measured in duplicate to the nearest 0.1 cm by using a portable stadiometer (Shorr Productions), and weight was measured in duplicate to the nearest 0.1 kg by using an electronic scale (Seca). Age- and sex-specific BMI z scores (…	Experimental; within-subjects design	In both experiments, across portion-size conditions children were served identically arranged trays containing the entre´e and the other standard menu items, with uniform containers used at each meal. The size of the serving bowl and spoon were standardized such that in both experiments children served themselves from a 669-mL (2.9-cup) bowl containing 400 g of the entre´e by using the same servi…	Experiment 1 was conducted in an experimental laboratory setting adjacent to a university childcare facility. Experiment 2 was conducted within the normal daily routine in classrooms of a commercial childcare facility. Self-serve was the policy at both facilities. Thus, children were accustomed to “family style” meals, in which they could determine the portion sizes of foods offered by serving th…	BMI z scores were used to examine the role of individual differences in children’s weight status as it affects the amount of the entre´e self-served and eaten. An ANCOVA was also used to determine whether child weight status [ie, overweight (BMI _x0001_85th percentile) compared with normal weight] interacted with serving type on amount of entre´e consumed.A series of independent regression analys…	Children weighed on average 18 kg. A total of 31% and 26% (n=36) of the children were of normal weight in experiments 1 and 2, respectively, on the basis of CDC guidelines.	NR	At self-served lunches, children served themselves M=276.9 g (SD=96.5) and M=264.6 g (SD=103.8) of the entree (approx. 69% and 66% of the large 400-g portion) in experiments 1 and 2, respectively. Mean PS did not vary significantly between experiments. The amounts of the entree children consumed at lunch in the self-served condition (M=193.2, SD= 92.3 g) did not differ from their entree intake at…	The effect of entree serving type (self-served compared with plated) on entree intake did not differ by weight status. In otherwords, overweight children did not tend to eat more or less during the self-served meal than during the 400-g plated meal compared with nonoverweight children. Although the association between children’s BMI z score and the amount of the entree that children served themse…	Yes (BMI z-score predicted self-served PS; overweight children self-served larger portions)	In regression, age, sex, responsiveness to PS and self-served entrée portion were also entered as predictors	Rather than portion size predicting BMI, it is BMI predicting PS	The present findings suggest that the reasons for differences across studies are unclear but may include differences in sample characteristics such as BMI or responsiveness to portion size. In addition, differences in types of foods and portion sizes served, or differences in setting and procedures, may explain the impact of self-serving on intake.	Yes; Experimental, Cross-sectional Design	Yes, convenience sampling from nursery	NP; although allocation of portion size conditions varied between experiments	NP	No	No	No		END OF SPREADSHEET
16	Meal size is a critical driver of weight gain in early childhood	Hayley Syrad, Clare H. Llewellyn, Laura Johnson, David Boniface, SusanA. Jebb, Cornelia H. M. van Jaarsveld and JaneWardle	2016	Paper	No	UK	NA	NA	No; The authors declare no competing financial interests.	21 m- 5 y Gemini Twins	N= 1939 ( N=6754 families were asked for details to be given to Gemini researches, N=3435 families agreed to be contacted, N=2402 parents consented and completed baseline questionnaires, N= 2714 diaries were returned; We excluded children without three days of diary entries (n=378), and those missing weight data at baseline and at least two additional measurements between two to five years (n=356…	999 F (51.5%), 940 M (48.5%)	Age at baseline weight measurement (months) M= 24.35 (SD=1.02); Age at diet diary completion (months) M=20.58 (SD=0.97); Gestational age (weeks) M=36.20 (SD= 2.46);	1858 (95.8%) white, 81 (4.2%) non-white	Maternal education 959 (49.5%) low/intermediate (no university education), n=980 (50.5%) high (university education)	Diet diaries were sent at 21 months age, parents were asked to recor all the foods and drinks consumed by children over three days. A meal was defined as an eating occasion in which food was consumed at a sinble lock time. ‘Meal size’ represented the average energy consumed per meal (total energy consumed in eating occasions/eating frequency), averaged over three days.	No; Grams of food averages across several days	We used health visitor records (kept routinely up to two years of age) where possible. From two years families were sent electronic weighing scales (Tanita UK Ltd, Yewsley, UK) and a height chart, and were asked to weigh and measure their children every three months. The longitudinal analysis used all available weight measurements between two to five years, with weight gain (kg/week) as the prima…	Longitudinal & Cross-Sectional	NA	At 21 months of age, diet diaries were mailed to families, inviting them to record all foods and drinks consumed by both children over three days (two weekdays and 1 weekend day). Diaries were returned for 2714 children (56.5%). We provided detailed instructions, and portion guides adapted from the British Preschool Food Atlas13, to illustrate how to accurately record consumption. Diaries were ch…	Multilevel mixed-effects linear regression explored longitudinal relationships between meal parameters (meal size and frequency) and growth up to five years.Three-level hierarchical models, accounting for clustering of weight measurements within the child and family, regressed weight on age, sex and relevant dietary measures and their interactions with age, using Stata version 1317. The contribut…	Weight Gain for Longitudinal Analysis Baseline Weight and Weight Status for Cross-Sectional Analysis	Weight at birth (kg) M =2.46 (SD=0.54) Weight SDS at birth M=−0.55 (SD=0.92) Weight at baseline (kg) M=12.31 (SD=1.44) Weight SDS at baseline M=0.07 (SD=1.03) Weight status at baseline: Normal-weight n=1606 (82.8%); Overweight/obese n=333 (17.2%)	Meal size (kcals per eating occasion): Full Sample (n=1939) M=180 (SD=49), Min= 59, Max= 417 Normal Weight (n=1606) M=178 (SD=49), Min= 59, Max= 417 Overweight/obese (n=333) M=190 (SD=49), Min=77, Max= 347 p <0.001 Univariate Complex Samples Linear Regression Models (CSGLMs) tested for significance of mean difference between normal weight and overweight children for each meal parameter	Longitudinal analysis: For a 10 kcal increase in meal size at 21 months, a child’s growth rate increased by an additional 1.5 g/week, or 4%, above the average growth rate. Cross-sectional analyses: Meal size was positively associated with weight at baseline (ß= 21; p= 0.002). For every additional 10 kcals consumed per meal, a child weighed 21 g more. Adjusting for meal frequency increased the ass…	Yes (Meal size associated with weight gain and growth rate)	Birth weight, sex, gestational age, and difference in age between diet diary completion and weight measurement were included as potential confounders. Longitudinal models were additionally adjusted for baseline weight to control for differences in subsequent growth rate driven by earlier weight. Cross-sectional analyses (two-year weight and two-year weight SDS) were adjusted for sex, gestational …	In the study they report association between meal size and weight gain in cross-sectional and longitudinal analysis. However, in the longitudinal analysis, they use growth rate rather than weight gain, so I am a little confused about that	In a large sample of twins, larger meal size at 21 months was associated with greater weight gain from two to five years.Results suggest that young children gain more weight by eating larger amounts at each meal than eating more frequently. For every additional 10 kcals consumed per meal, a child’s growth rate was 4% above the average and the odds of being overweight at baseline was 6% greater.At…	Yes; Longitudinal/Cross-sectional study	Yes; due to cohort study- sample consisted of 40% of the initial baseline Gemini sample and included twins	NP	NP	No	Yes; Weight and Height after two years were measured by parents rather than health visitor	No	Portion Size is based on a mean across three days, from diet diaries completed by parents rather than actual consumption. In this case energy expenditure was not accounted for so it is difficult to asses if parents were under-reporting. Diet diaries were also only completed at one time-point, at age 21 months	END OF SPREADSHEET
17	Reduction of Portion Size and Eating Rate Is Associated with BMI-SDS Reduction in Overweight and Obese Children and Adolescents: Results on Eating and Nutrition Behaviour from the Observational KgAS Study	Gabriel Torbahn, Ines Gellhaus, Benjamin Koch, Rüdiger von Kries, Viola Obermeier, Reinhard W. Holl, Katharina Fink, Andreas van Egmond-Fröhlich	2017	Paper	No	Germany	This study received financial support from the BZgA and the AID Infodienst. Furthermore, the Barmer GEK bore the costs for the treatment programme for all their patients by a binding information (10% of patients participated in the study).	Yes; Barmer	Yes; GT, AvE, IG, BK work unsalaried for the KgAS society. IG, AvE, BK, KF, and RWH received fees and/or travel costs from AID Infodienst. GT and BK are team members in out-patient centres that are certified by KgAS society.	overweight and obese children and adolescents	N =131 patients with complete data (44.11% of recruited sample); N = 297 patients met the inclusion criteria, N = 34 patients discontinued therapy; At 1 year of follow-up N = 175 patients had information regarding BMI-SDS (loss to follow-up of 33.46 %)	68 F, 63 m	8- 16 y; M=11.78 (SD=1.78)	NR; All participants from Germany	SES % ( data for 122 was available ): Low n= 37 (30.33%), Middle n=61 (50.00%), High n=24 (19.67%); Migration background % (data for 27 ps available) 6 ps (22.13%)	The portion size was assessed on a linear scale from 1 to 7. The parents were asked to estimate how much delicious pasta their child would eat if unattended. They could choose from six pictures of linearly ascending portions of pasta on plates using an item of the YANA-C computer-based pictorial instrument to assess nutritional intake in adolescents [24] . A 7th option was given as the largest po…	Yes; similarly to Potter this study uses pictures of pasta to estimate PS	Weight and height of patients were assessed by paediatricians at the out-patient centres or at practices. According to patient’s sex and age a BMI-standardised deviation score (BMI-SDS) was calculated according to the LMS method of Cole and Green 1992 [20] . Therefore, we used the reference LMS values published by Kromeyer-Hauschild et al. 2015 [21] . A negative value of the 1-year (T1–T0) and 2-…	Observational, Descriptive	The intervention consisted of an out-patient multidisciplinary patient education programme. The modules provided medical background (comprising 3 units (of 45 min each) for patients and 3 units for parents), nutrition (21 units for patients and 14 units for parents) and exercise programmes (76 units for patients and 22 units for parents), psycho-social behaviour education (17 units for patients a…	NA	All analyses were restricted to patients with complete data in BMI-SDS, portion size, eating rate as well as frequency of green, yellow and red food intake. If not stated otherwise, statistical tests were conducted on a significance level of p < 0.05. Associations between reduction of portion size, eating rate and 1- and 2-year BMI-SDS reduction were calculated by multiple linear regression. Corr…	BMI kg/m2 M=28.15, SD=4.01	BMI SDS M=2.30, SD=0.39	Portion size for participants with complete follow-up (1-7) M=4.24 , SD= 1.16	Crude correlations between exposures and outcome variables: Reduction of portion size & association with 1-year BMI-SDS reduction rs=0.23, p= 0.01 Reduction of portion size & association with 2-year BMI-SDS reduction rs=0.18, p= 0.04 Regression coefficients of reduction of portion size for 1-year and 2-year BMI-SDS reduction: Unadjusted: 1-year BMI-SDS reduction b=0.07 ± SE= 0.03, 95% CI (0.02; 0…	Yes (reduction of PS was associated with 1-year and 2-year BMI-SDS reduction in correlations, and regression models (unadjusted or adjusted)	Patients’ age and sex (assessed in patient questionnaires at baseline), the socio-economic status (SES) and migration background were defined as confounders.	Imporant to note I did not extract the results of the intervention, I simply extracted the associations, so some of the information extracted (confounders) may not be directly relevant, as they may apply to the general intervention.	We show a significant positive association between the reduction of portion size and 1- and 2-year weight reduction. In our study, the effect sizes of this association were between small and medium (Cohen’s f 2 = 0.13 and Cohen’s f 2 = 0.09).	Yes, Longitudinal/Association Study and Intervention	Yes; Purposefully selected children and adolescents who were completing treatment for overweight/ obesity	Yes; for the intervention- no randomisation, all participants completed various elements for the intervention; No; for the effect we are interested in	No	Yes; some missing data related to migration/ SES from participants	No	No	Portion Size measure is limited; the questionnaire for measuring portion size was newly developed. We used elements (pictures) of the validated instrument YANA-C that was computer based, extended the measurement of portion sizes to meals other than pasta (e.g. French fries, breakfast cereals) and designed for self-report of food intake in adolescents [24, 25] . Not only the methods but also the p…	END OF SPREADSHEET
18	Associations between Snacking and Weight Status among Adolescents 12–19 Years in the United States	Gina L. Tripicchio, Alexandria Kachurak, Adam Davey, Regan L. Bailey, Lauren J. Dabritz and Jennifer O. Fisher	2019	Paper	No	USA	This research was funded by the National Institutes of Health, National Institute of Child Health and Development grant R21HD085137	No	No; The authors declare no conflict of interest.	6545 adolescents who participated in the 2005–2016 National Health and Nutrition Examination Surveys (NHANES)	N = 6,545 included in analyses; N =1720 excluded due to having only one dietary recall (only adolescents with two days of dietary data were included in the analyses); N recruited not clear	3,262 F (50.3%), 3,287 M (49.7%)	12-19 y, M= 15.4, SD= 0.05	Non-Hispanic White n= 1798 (57.7%), Mexican American/Hispanic n=2281 (20.3%), Non-Hispanic Black n=1799 (14.7%), Other n=671 (7.3%)	Ratio of income to poverty (n=6088), M=2.6 (0.06%): Low n=2417 (28.5%), High n=4132 (71.5%); Parent Education (n=6294): High school or less n= 3229 (41.8%), More than high school n=3065 (58.2%); Parent Marital status (n=6216): Partnered n=4150 (72.6%), Not partnered n=2066 (27.4%)	Dietary data were collected via two 24-h dietary recalls [30]. The first recall was conducted in person and the second occurred via phone. Adolescents (12 years and older) self-reported their dietary intake using the United States Department of Agriculture (USDA) Automated Multiple-Pass method [31,32]. The mean of two 24-h dietary recalls was used to estimate mean daily snacking occasions (number…	Yes; Kcal per snacking occasion are reported	Adolescent height and weight were objectively measured by trained staff in the mobile examination center [27]. Height was measured to the nearest 0.1 cm using a stadiometer and weight was measured to the nearest 0.1 kg using a digital scale. Height and weight were used to calculate body mass index (BMI) and date of birth and gender were used to derive age-and-sex specific BMI-percentiles (BMI%) u…	Observation; Cross-sectional	NA	NA	Multiple linear regression models evaluated weight status as a predictor of each snacking parameter, adjusting for all other snacking parameters along with mean meal size (to account for non-snacking intake), survey cycle year and estimated energy reporting accuracy. Poisson regression using backward elimination was used to examine potential covariates. Child gender, age, race/ethnicity origin, R…	BMI-for-age percentiles: normal weight <85th; overweight ≥85th to <95th; obese ≥95th (n=6,549): Normal weight n=4062 (64.6%); Overweight n=1097 (15.3%); Obese n=1390 (20.1%)	BMI kg/m2 (n=6545) M=23.9 (SD=0.14) BMI z-score (n=6545) M=0.57 (SD=0.03)	Snack size (kcal per occasion) M=284.54 (SD=4.60)	Weight status x Snack Size (the mean snack size contains beverages and foods): Normal Weight M=262.32, SE=4.41; Overweight M= 305.41, SE= 8.84, p<0.001 ; Obese M= 339.60, SE=10.12 p<0.001 ; Weight status x Snack Size (the mean snack size contains foods only): Normal Weight* M=184.78, SE=3.61; Overweight M= 213.01, SE= 9.17, p=0.003; Obese M= 253.68, SE=17.14 p<0.001; Weight status x Snack Size (t…	Yes (snacks)	Adjusted for snacking frequency and energy density of snacks	There is some missing data, some numbers on demographics that do not add up and it is also unclear what the results related to snack size and weight status mean. It is unclear why there isn't a p-value for the normal weight and what the rest of the stuff means. Also, we have characteristics for normal weight, but not the rest of the categories. Also, there is separation between models which inclu…	These nationally representative findings provide new evidence of the associations between snacking behaviors and weight status among US adolescents. The findings indicate that adolescents with OW and OB consume more snacks daily and more calories at each snacking occasion compared to adolescents who are classified as NW.	Yes; Cross-sectional design; Some variables are controlled for, but it cannot account for all confounders	No; cohort of participants from nationally representation sample	NP	NP	Yes; In some cases there is no explanation of why the numbers go up and down of participants. The only information given is that 6545 participants were included in the analyses- though some analyses are presented for 6549 participants. Why were participants excluded from analyses but kept in for demographics? Especially as interestingly, the number of participants for the analysis of food only sn…	No	No	Yes; Even though the analyses promises a multi-linear regression, in results only means snack size is discussed according to weight status and compared between each weight status category? There are also many inconsistencies in reporting (data within age, socio-economic status, body composition measures etc.), and numbers do not always map onto the sample used in the analyses.	END OF SPREADSHEET
19	Caloric intake and expenditure of obese boys	Marjorie Waxman, and Albert J. Stunkard	1980	Paper	No	USA	Supported in part by grant No. 31050-03 from the National Institute of Mental Health.	No	NA	Four families, each containing an obese boy and his control, a nonobese brother within two years of the same age, were observed.	N = 8 children; 4 families of 2 children each	8 M	4.5-13 y	1. Puerto Rican working class (P.R.W.) 2. Black working class (B.W.) 3. Black lower-middle class (B.M.) 4. White lower-middle class (W.M.)	NR	During each mealtime observation, the size of each portion of food was estimated and the number of portions give n to each child was counted. On four occasions in each family food was weighed on a triplebeam balance scale. Because each family tended to eat the same few foods, these weighings were particularly useful in estimating portion size for unweighed meals. Leftovers were always estimated a…	No; Grams weighed of the food	Weight. Each family was given a beam balance scale one month before the observations began in order to minimize the effects of the weekly weighings on weight related behaviors during the course of the study. Children were weighed before dinner each week without shoes and jackets. Heights were recorded three times during the observation period	Observational; Case Study	NA	The period of weekly observations for each family lasted from four to five months, Observers were introduced as people interested in weight problems who wanted to learn how they came about. No mention of individual treatment was made. The first three to four weeks were a warm-up period. During this time the family and observers became familiar with each other, and the families became familiar wit…	A two-way factorial analysis of variance was used to analyze these data. Heights of the subjects were used as a covariate to control for effects of size.	Three obese boys were on or above the ninety-seventh percentile for weight, and one was slightly below it on the Wetzel grid. Similar values were obtained with the 1977 Vital Health Statistics growth curves. Three nonobese siblings were on or slightly above the fiftieth percentile; one fell below the third percentile. The heights of all the obese boys were normal; three were just above the fiftie…	1. Puerto Rican working class (P.R.W.) Obese Weight (kg) 39; Height (cm) 125; Birth weight (kg)* ? Nonobese Weight (kg) 22; Height (cm) 116; Birth weight (kg)* ? 2. Black working class (B.W.) Obese Weight (kg) 51; Height (cm) 150; Birth weight (kg)* 2.2 Nonobese Weight (kg) 29; Height (cm) 127; Birth weight (kg)* 1.9 3. Black lower-middle class (B.M.) Obese Weight (kg) 61; Height (cm) 163; Birth …	NR	The obese boys ate far more (766 _+ 290 calories) than did their nonobese brothers (504 _+ 183 calories) at dinner* (Fig. 1) (F [1,33] = 23.42, P < 0.001). Two factors helped to account for this difference: (1) The mothers in the first three families served their obese sons far larger amounts of food than they did their nonobese sons. (2) All the nonobese boys left more food on their plates than …	Yes (weight classification and PS consumed)	Height	Very limited sample and varied a lot in age and size even between families	The results of this study show that it is possible to measure caloric intake and caloric output on the same persons in the natural environment, to relate those measures to each other and to variations in body weight, and to introduce controls into family studies, thereby increasing the usefulness of this well-established technique.	Yes; Case study, with low sample and no confounders considered	Yes; children with obesity or overweight purposefully included;The sample was selected from three sources: (1) A 600-pupil Catholic school provided one pair out of its six most obese boys (P. R. W.), (2) Two families (B. W. and B. M.) were referred by Dr. Robert Mack from among those of 783 overweight children in a cohort of 6,600 public schoolchildren. Although 21 families met the weight criteri…	NP	NP	No	No; Although not clear how BMI/weight status was determined, apart from a mention of percentiles	No	Yes; Presence of observers around the child and the families.	END OF SPREADSHEET
20	Differing associations between estimated maximum portion size, resting metabolic rate and relative fat mass in adults and children	Christle Coxon, Jeffrey Brunstrom, Lewis Halsey, Leigh Gibson	2023	Conference Abstract (PAGE 27)	No	UK	NA	NA	NA	Visitors at a Science Museum in London, UK	N = 229 children and adolescents	NR	in poster: child age range 8-20 y, adults age range 21-60 y	NR; All participants were museum visitors in the UK	NR	Computer-based portion size task, which displays pictures of foods (peas, sweecorn, peanuts, chocolate, M&Ms) in various portion sizes. Participants were asked to select their maximum food portion size when there is no other food available for lunch	Yes; This uses pictures of foods, test foods varied in ED, it is possible that the portions of high-ED foods were underestimated	Height, weight, waist circumference were recorded under supervision and used to estimate body mass index (BMIor zBMI), resting metabolic rate (RMR) and relative fat mass index (RFM).	Observational, Descriptive	NA	Visitors at the museum measured their height, weight and waist under supervision, and completed computer-based surveys and tasks. Maximum PS measured using computer task	Pearson correlations investigated associations between portion size and zBMI, BMI, RMR and RFM. Multiple regression tested the independence of RMR and RFM on portion size while controlling for age, time and ER.	zBMI M= 0.46, SD =1.02	Relative Fat Mass Index - data for this not reported	NR - no information about the portions displayed in the computer task; Based on communications with author children's average maximum portions were: Peas: M = 132.31, SE = 112.28 Sweetcorn: M = 227.42, SE = 186.84 Peanuts: M = 383.41, SE = 269.68 Chocolate: M = 541.12, SE = 306.32 M&Ms: M = 505.68, SE = 301.94	BMI z-score or RFM are not significantly correlated with maximum portion size: zBMI & peas: r = 0.1, d = 0.2 zBMI & sweetcorn: r = 0.09, d = 0.18 zBMI & peanuts: r = 0.11, d = 0.22 zBMI & chocolate: r = 0.13, d = 0.26 zBMI & M&Ms: r = 0.09, d = 0.18 FMI & peas: r = -0.07, d = - 0.07 FMI & sweetcorn: r = - 0.1, d = - 0.2 FMI & peanuts: r = - 0.034, d = - 0.06 FMI & chocolate: r = 0.03, d = 0.06 FM…	No; There was no correlation with BMI or RFM, and RFM was not a significant predictor in the model	The regression model which looked at RFM was adjusted for eating rate, age, time since last meal.	There are differences in reporting across outputs, in the latest output (poster) data for portion size was averaged across a larger pool of participants, as the age range was expanded to include people up to the age of 20 (inclusive). Given this is about the maximum portion size selected, there may be large age differences. Also, while here I have only extracted data for children, there was also …	As reported previously, zBMI was unrelated to portion sizes, emphasising the limited influence of BMI on portion size selection. Additionally, RFM was also not a significant predictor of portion size among children. This suggests that the interplay between physiological factors (RFM) and portion size selection may develop over time.	Yes; Cross-sectional design, they controlled for eating rate, time since last eaten and age, but we do not have that data.	Yes; An opportunity sample of children from a science centre in London (UK). Participant recruitment and inclusion/exclusion not available, sample size varies between sources (abstract vs poster)	NP	NP	Yes; There are inconsistencies in the number of participants across outputs. Given data is extracted from a poster, there is no statistical information included for the correlation between z-BMI and portion size, and limited information about the regression model which includes RFM	Yes; Not clear how RFM was calculated. Some information about how anthropometric data was obtained is included, but this is fairly limited.	Yes; Only some relationships/associations are reported in the abstract and poster		END OF SPREADSHEET
21	Lunch quantity (portion size) and Body Mass Index of preschool children in Japan	Naoko Yamada	2023	Conference Abstract (PAGE 606)	No	Japan	NA	NA	NA	Children in a kindergarden in Tokyo, Japan	N = 63 children	NR	4-6 yo (N = 30 aged 4-5 years-old & N = 33 aged 5–6 years-old)	NR; All participants were from Japan	NR	Children's lunch boxes were weighed and photographed before and after eating	No; The study investigated the weight of each meal	Height, weight, and birthdate of the children were collected in November 2016.	Observational; Cross-sectional	NA	Children's lunch boxes for a public kindergarden in Tokyo, Japan. Lunches typically included rice as the major cereal, and also meat, fish, eggs and vegetables	NR	NR	NR	NR	The relationship between the amount consumed by the children and their BMI was significant only in the older class and in children with normal BMI.	Yes; However, BMI was associated with lunch consumed only in the older group of children (aged 5-6 yo) and children with normal weight	NR	This is a published abstract, for which I have not been able to identify full-text or find any information to contact the author. Therefore, the reporting is very limited, and it is unclear how data were analysed, and what the practical significance of the results was. The abstract mentions that relationship between BMI-percentile and lunch consumtion was significant in older children and childre…	The amount of lunch consumed may be a measure of energy intake in the older class (5–6-year-old children) with normal body types.	Yes; Cross-sectional design, unclear if authors considered any potential confounders	Yes; Purposefully selected one kindergarden to participate in the study. Participant recruitment and inclusion/exclusion not available as this is an abstract only	NP	NP	Yes; Unclear what data was analysed, and how, and no statistical information is reported. This is because data is being extracted from an abstract	Yes; Not clear how weight and height were measured, if this was self-reported, measured by a trained researcher, and also unclear how BMI was calculated and categorised	Yes; There is no statistical information reported in the abstract		END OF SPREADSHEET
Intervention
Conference Abstracts
